# Supplementary material for: A novel nuclear receptor subfamily enlightens the origin of heterodimerization
Source: BMC Biol. 2022 Oct 5;20:217. doi: 10.1186/s12915-022-01413-0 (PMC9535869; doi:10.1186/s12915-022-01413-0)
Supplement: Supplementary file 1 — Additional file 1: Fig. S1. Sequence of amphioxus NR7. (A) Amphioxus (Branchiostoma lanceolatum) NR7 nucleotide sequence with the corresponding amino acid translation. (B) Comparison of amphioxus NR7 with NR7 sequences from other species. The DNA-binding domain (DBD) (upper panel) and ligand-binding domain (LBD) (lower panel) are shown. (C) Alignment of the known sequence of Branchiostoma lanceolatum NR7 (1-389) with the sequence of Branchiostoma floridae NR7 (1-425). Sequence conservation is indicated at the bottom. Above the sequence is the LBD helix representation of the crystallographic structure and the structure predicted with AlphaFold. Fig. S2. Phylogenetic analysis of the nuclear receptor (NR) superfamily. The maximum likelihood tree corresponds to the shortened version presented Fig. 1. Classical NR subfamilies are simplified as triangles. Branch support values were assessed by approximate likelihood-ratio test (aLRT) and are plotted only if superior to 0.97, which is considered fully robust. Accession numbers are given in the Additional file 1: Data S1. Fig. S3. Developmental expression of amphioxus (Branchiostoma lanceolatum) NR7 established by whole mount in situ hybridization. Maternal expression of NR7 is detectable at the 8-cell stage (A) and remains detectable at blastula stages (B). At the gastrula stage (C), NR7 expression is in the anterior ectoderm (black arrow). Dorsal (D) and lateral (E) views of an early neurula. (F) Lateral view of a mid neurula. NR7 is expressed in the endoderm. (G) Late neurula in lateral view with NR7 expression in the cerebral vesicle of the anterior central nervous system, the gut endodern and the club-shaped gland in the pharynx. (H) Higher magnification of the region outlined in (G). Black arrow marks the signal in the cerebral vesicle and the arrowhead points to expression in the club-shaped gland. (I) Lateral view of a larva. (J-K): Higher magnification of the region outlined in (I). (J) Focus on the pharyngeal regi [file 12915_2022_1413_MOESM1_ESM.zip › BMCBiol_Beinsteiner_Suppldata-S1_revised2.xlsx]

## Sheet: Sheet1
	Dataset S1. Sequences used for the phylogenetic tree (FigS2)
Species	Database: Accession number	Subfamily	Common Name
Drosophila melanogaster	https://identifiers.org/uniprot:P49866	NR2A	HNF4
Homo sapiens	https://identifiers.org/uniprot:P41235	NR2A	HNF4α
Homo sapiens	https://identifiers.org/uniprot:Q14541	NR2A	HNF4γ
Branchiostoma floridae	https://identifiers.org/uniprot:C3XUD7	NR2A
Capitella teleta	https://identifiers.org/uniprot:R7T635	NR2A
Lottia gigantea	https://identifiers.org/uniprot:V3YXI5	NR2A
Strongylocentrotus purpuratus	https://identifiers.org/uniprot:A0A7M7RCK9	NR2A
Trichoplax adhaerens	https://identifiers.org/uniprot:B3S6R0	NR2A
Nematostella vectensis	https://identifiers.org/genpept:EDO46487	NR2A	NvNR5
Amphimedon queenslandica	https://identifiers.org/genpept:ADK78987.1	NR2A	AqNR2
Suberites domuncula	https://identifiers.org/uniprot:Q8I748	SpNR1
Amphimedon queenslandica	https://identifiers.org/genpept:ACA04755.1	SpNR1	AqNR1
Homo sapiens	https://identifiers.org/uniprot:P13056	NR2C/E/F	TR2
Homo sapiens	https://identifiers.org/uniprot:P49116	NR2C/E/F	TR4
Branchiostoma floridae	https://identifiers.org/genpept:AAM46150.1	NR2C/E/F	NR2C
Strongylocentrotus purpuratus	https://identifiers.org/uniprot:Q26622	NR2C/E/F	NR2C
Capitella teleta	https://identifiers.org/uniprot:R7U350	NR2C/E/F	NR2C
Nematostella vectensis	https://identifiers.org/uniprot:A7S8Y8	NR2C/E/F	NvNR15
Nematostella vectensis	https://identifiers.org/uniprot:A7SBF2	NR2C/E/F	NvNR17
Acropora millepora	https://identifiers.org/genpept:AAL29201.1	NR2C/E/F	NR8Am
Acropora millepora	https://identifiers.org/genpept:AAL29197.1	NR2C/E/F	NR4Am
Homo sapiens	https://identifiers.org/uniprot:Q9Y466	NR2C/E/F	TLX
Branchiostoma floridae	https://identifiers.org/uniprot:C3XUQ3	NR2C/E/F
Strongylocentrotus purpuratus	https://identifiers.org/uniprot:A0A7M7RIA0	NR2C/E/F	Sp-tll
Saccoglossus kowalevskii	https://identifiers.org/uniprot:Q7YTB9	NR2C/E/F
Lottia gigantea	https://identifiers.org/uniprot:V4B9S4	NR2C/E/F
Capitella teleta	https://identifiers.org/uniprot:R7V2G4	NR2C/E/F
Drosophila melanogaster	https://identifiers.org/uniprot:P18102	NR2C/E/F	TLL
Homo sapiens	https://identifiers.org/genpept:AAD28301.1	NR2C/E/F	PNR
Branchiostoma floridae	https://identifiers.org/ncbiprotein:XP_035667938	NR2C/E/F
Strongylocentrotus purpuratus	https://identifiers.org/uniprot:A0A7M7RIA0	NR2C/E/F	Sp-pnr
Lottia gigantea	https://identifiers.org/uniprot:V4BB99	NR2C/E/F
Capitella teleta	https://identifiers.org/uniprot:R7T6H5	NR2C/E/F
Drosophila melanogaster	https://identifiers.org/uniprot:A1ZA01	NR2C/E/F	HR51
Nematostella vectensis	https://identifiers.org/uniprot:A7RZU0	NR2C/E/F	NvNR6
Nematostella vectensis	https://identifiers.org/uniprot:A7SD90	NR2C/E/F	NvNR5
Acropora millepora	https://identifiers.org/genpept:AAL29193.1	NR2C/E/F
Drosophila melanogaster	https://identifiers.org/genpept:AAD05225.1	NR2C/E/F	DSF
Capitella teleta	https://identifiers.org/uniprot:R7UN15	NR2C/E/F
Lottia gigantea	https://identifiers.org/uniprot:V3ZD78	NR2C/E/F
Strongylocentrotus purpuratus	https://identifiers.org/uniprot:A0A7M7PD58	NR2C/E/F
Nematostella vectensis	https://identifiers.org/uniprot:A7SD88	NR2C/E/F	NvNR7
Drosophila melanogaster	https://identifiers.org/genpept:AAF54133.1	NR2C/E/F	HR83
Capitella teleta	https://identifiers.org/uniprot:R7T9U2	NR2C/E/F
Lottia gigantea	https://identifiers.org/ncbiprotein:XP_009065505	NR2C/E/F
Strongylocentrotus purpuratus	https://identifiers.org/uniprot:A0A7M7RER9	NR2C/E/F
Lottia gigantea	https://identifiers.org/ncbiprotein:XP_009061139.1	NR2C/E/F
Ciona intestinalis	https://identifiers.org/uniprot:Q4H3S1	NR2C/E/F
Homo sapiens	https://identifiers.org/uniprot:P10589	NR2C/E/F	COUP-TFI
Danio rerio	https://identifiers.org/ncbiprotein:NP_571258	NR2C/E/F
Homo sapiens	https://identifiers.org/uniprot:P24468	NR2C/E/F	COUP-TFII
Danio rerio	https://identifiers.org/uniprot:Q06726	NR2C/E/F
Capitella teleta	https://identifiers.org/uniprot:R7T6M6	NR2C/E/F
Branchiostoma floridae	https://identifiers.org/genpept:AAO61416.1	NR2C/E/F
Saccoglossus kowalevskii	https://identifiers.org/uniprot:B5B3S7	NR2C/E/F
Strongylocentrotus purpuratus	https://identifiers.org/uniprot:A0A7M7N8D8	NR2C/E/F	Sp-coupTF
Drosophila melanogaster	https://identifiers.org/uniprot:P16375	NR2C/E/F	SVP
Homo sapiens	https://identifiers.org/uniprot:P10588	NR2C/E/F	EAR2
Acropora millepora	https://identifiers.org/genpept:AAL29200.1	NR2C/E/F	AmNR7
Nematostella vectensis	https://identifiers.org/uniprot:A7SF49	NR2C/E/F	NvNR10
Nematostella vectensis	https://identifiers.org/uniprot:A7S1X4	NR2C/E/F	NvNR11
Hydra vulgaris	https://identifiers.org/genpept:AAU11312.1	NR2C/E/F
Nematostella vectensis	https://identifiers.org/uniprot:A7S1X5	NR2C/E/F	NvNR12
Nematostella vectensis	https://identifiers.org/uniprot:A7RX15	NR2C/E/F	NvNR13
Trichoplax adhaerens	https://identifiers.org/uniprot:B3RN76	NR2C/E/F
Trichoplax adhaerens	https://identifiers.org/uniprot:B3RPF4	NR2B
Homo sapiens	https://identifiers.org/uniprot:P19793	NR2B	RXRα
Homo sapiens	https://identifiers.org/uniprot:P28702	NR2B	RXRβ
Homo sapiens	https://identifiers.org/uniprot:P48443	NR2B	RXRγ
Branchiostoma floridae	https://identifiers.org/genpept:AAM46151.1	NR2B
Lymnaea stagnalis	https://identifiers.org/genpept:AAW34268.1	NR2B
Biomphalaria glabrata	https://identifiers.org/uniprot:Q8T5C6	NR2B
Capitella teleta	https://identifiers.org/uniprot:R7TI61	NR2B
Lottia gigantea	https://identifiers.org/uniprot:V4AHL7	NR2B
Nucella lapilius	https://identifiers.org/genpept:ABS70716.1	NR2B
Thais clavigera	https://identifiers.org/genpept:AAU12572.1	NR2B
Strongylocentrotus purpuratus	https://identifiers.org/uniprot:A0A7M7PKY7	NR2B
Homo sapiens	https://identifiers.org/uniprot:Q13285	NR5/6	SF1
Homo sapiens	https://identifiers.org/uniprot:O00482	NR5/6	LRH1
Branchiostoma floridae	https://identifiers.org/uniprot:C3Z508	NR5/6	NR5A
Strongylocentrotus purpuratus	https://identifiers.org/uniprot:A0A7M7RFY0	NR5/6	NR5A
Capitella teleta	https://identifiers.org/uniprot:R7TQ02	NR5/6	NR5A
Lottia gigantea	https://identifiers.org/uniprot:V3Z0C1	NR5/6	NR5A
Drosophila melanogaster	https://identifiers.org/uniprot:P33244	NR5/6	FTZ-F1
Drosophila melanogaster	https://identifiers.org/uniprot:Q05192	NR5/6	HR39
Lottia gigantea	https://identifiers.org/uniprot:V4A7U7	NR5/6	NR5B
Capitella teleta	https://identifiers.org/uniprot:R7TCN8	NR5/6	NR5B
Schistosoma mansoni	https://identifiers.org/genpept:AAG49449.1	NR5/6	NR5B
Homo sapiens	https://identifiers.org/uniprot:Q64249	NR5/6	GCNF1
Strongylocentrotus purpuratus	https://identifiers.org/uniprot:Q4U1Y2	NR5/6	NR6A
Lottia gigantea	https://identifiers.org/uniprot:V3ZNC9	NR5/6	NR6A
Nematostella vectensis	https://identifiers.org/uniprot:A7SVT5	NR5/6
Branchiostoma floridae	https://identifiers.org/uniprot:C3ZMT9	NR7
Branchiostoma lanceolatum	https://identifiers.org/genpept:QHN69498.1	NR7
Strongylocentrotus purpuratus	https://identifiers.org/uniprot:A0A7M7HDI0	NR7	Sp-nr2C
Paracentrotus lividus	https://identifiers.org/genpept:QHN69499.1	NR7
Asterias rubens	https://identifiers.org/ncbiprotein:XP_033641306.1	NR7
Apostichopus japonicus	https://identifiers.org/genpept:PIK48766.1	NR7
Saccoglossus kowalevskii	https://identifiers.org/genpept:ACY92467.1	NR7
Priapulus caudatus	https://identifiers.org/ncbiprotein:XP_014667232.1	NR7
Lingula anatina	https://identifiers.org/uniprot:A0A1S3J4A2	NR7
Capitella teleta	https://identifiers.org/uniprot:R7TN21	NR7
Helobdella robusta	https://identifiers.org/uniprot:T1EDF5	NR7
Octopus bimaculoides	https://identifiers.org/uniprot:A0A0L8HDR4	NR7
Crassostrea gigas	https://identifiers.org/genpept:EKC37772.1	NR7
Lottia gigantea	https://identifiers.org/uniprot:V4AAQ0	NR7
Biomphalaria glabrata	https://identifiers.org/uniprot:A0A2C9JPL5	NR7
Aplysia californica	https://identifiers.org/ncbiprotein:XP_005100202.1	NR7
Acropora millepora	https://identifiers.org/genpept:AAL29194.1	NR7	RXR_ACRM1
Dendronephtya gigantea	https://identifiers.org/ncbiprotein:XP_028412703.1	NR7
Exaiptasia pallida	https://identifiers.org/genpept:KXJ15053.1	NR7
Nematostella vectensis	https://identifiers.org/uniprot:A7S8G8	NR7	NvNR3
Homo sapiens	https://identifiers.org/uniprot:P22736	NR4	NGFIB
Homo sapiens	https://identifiers.org/uniprot:P43354	NR4	NURR1
Homo sapiens	https://identifiers.org/uniprot:Q92570	NR4	NOR1
Strongylocentrotus purpuratus	https://identifiers.org/uniprot:A0A7M7GHU5	NR4	Sp-nurr1
Branchiostoma floridae	https://identifiers.org/uniprot:C3YEV5	NR4
Drosophila melanogaster	https://identifiers.org/uniprot:P49869	NR4	HR38
Lottia gigantea	https://identifiers.org/uniprot:V4B1N8	NR4
Capitella teleta	https://identifiers.org/uniprot:R7U148	NR1	NR1A
Lottia gigantea	https://identifiers.org/uniprot:V4B6N7	NR1	NR1A
Strongylocentrotus purpuratus	https://identifiers.org/uniprot:A0A7M7N3X5	NR1	NR1A
Branchiostoma floridae	https://identifiers.org/genpept:ABS11249.1	NR1	TR
Homo sapiens	https://identifiers.org/uniprot:P10827	NR1	TRα
Homo sapiens	https://identifiers.org/uniprot:P10828	NR1	TRβ
Homo sapiens	https://identifiers.org/uniprot:P10276	NR1	RARα
Homo sapiens	https://identifiers.org/uniprot:P10826	NR1	RARβ
Homo sapiens	https://identifiers.org/uniprot:P13631	NR1	RARγ
Branchiostoma floridae	https://identifiers.org/uniprot:Q8MX80	NR1	RAR
Strongylocentrotus purpuratus	https://identifiers.org/ncbiprotein:XP_779976.2	NR1	NR1B
Capitella teleta	https://identifiers.org/uniprot:R7UMC5	NR1	NR1B
Lottia gigantea	https://identifiers.org/uniprot:V4AY65	NR1	NR1B
Homo sapiens	https://identifiers.org/uniprot:Q07869	NR1	PPARα
Homo sapiens	https://identifiers.org/uniprot:Q03181	NR1	PPARβ/δ
Homo sapiens	https://identifiers.org/uniprot:P37231	NR1	PPARγ
Branchiostoma floridae	https://identifiers.org/uniprot:C3YYK6	NR1	NR1C
Strongylocentrotus purpuratus	https://identifiers.org/uniprot:A0A7M7RDK4	NR1	Sp-ppar2
Strongylocentrotus purpuratus	https://identifiers.org/ncbiprotein:XP_781750.1	NR1	Sp-ppar1
Strongylocentrotus purpuratus	https://identifiers.org/ncbiprotein:XP_781794.2	NR1	NR1M4
Lottia gigantea	https://mycocosm.jgi.doe.gov/cgi-bin/dispGeneModel?db=Lotgi1&tid=174409	NR1	NR1C
Homo sapiens	https://identifiers.org/uniprot:P20393	NR1	REVERBα
Homo sapiens	https://identifiers.org/uniprot:Q14995	NR1	REVERBβ
Branchiostoma floridae	https://identifiers.org/uniprot:C3YYK7	NR1	NR1D
Capitella teleta	https://identifiers.org/uniprot:R7V7N0	NR1	NR1D
Lottia gigantea	https://identifiers.org/uniprot:V4AJF3	NR1	NR1D
Drosophila melanogaster	https://identifiers.org/uniprot:P17671	NR1	E75
Metapenaeus ensis	https://identifiers.org/genpept:AAC71770	NR1	E75
Strongylocentrotus purpuratus	https://identifiers.org/uniprot:A0A7M7RE14	NR1	Sp-reverb
Strongylocentrotus purpuratus	https://identifiers.org/uniprot:A0A7M7RHM5	NR1	NR1M3
Capitella teleta	https://identifiers.org/genpept:ELU17328.1	NR1
Strongylocentrotus purpuratus	https://identifiers.org/uniprot:B3FNS0	NR1	NR1M1
Drosophila melanogaster	https://identifiers.org/uniprot:P45447	NR1	E78
Lottia gigantea	https://identifiers.org/ncbiprotein:XP_009057645.1	NR1
Homo sapiens	https://identifiers.org/uniprot:P35398	NR1	RORα
Homo sapiens	https://identifiers.org/uniprot:Q92753	NR1	RORβ
Homo sapiens	https://identifiers.org/uniprot:P51449	NR1	RORγ
Branchiostoma floridae	https://identifiers.org/uniprot:C3Z0Q0	NR1	NR1F
Lottia gigantea	https://identifiers.org/ncbiprotein:XP_009062806	NR1	NR1F
Drosophila melanogaster	https://identifiers.org/uniprot:P31396	NR1	HR3
Drosophila melanogaster	https://identifiers.org/uniprot:P34021	NR1	ECR
Celuca pugilator	https://identifiers.org/genpept:AAC33432.2	NR1	ECR
Amblyomma americanum	https://identifiers.org/genpept:AAB94565.1	NR1	ECR
Capitella teleta	https://identifiers.org/uniprot:R7TY16	NR1	NR1H
Lottia gigantea	https://identifiers.org/uniprot:V3ZDF9	NR1	NR1H
Homo sapiens	https://identifiers.org/uniprot:P55055	NR1	LXRβ
Homo sapiens	https://identifiers.org/uniprot:Q13133	NR1	LXRα
Homo sapiens	https://identifiers.org/uniprot:Q96RI1	NR1	FXRα
Danio rerio	https://identifiers.org/ncbiprotein:NP_001002574	NR1	FXRα
Strongylocentrotus purpuratus	https://identifiers.org/ncbiprotein:XP_786370.2	NR1	Sp-NR1H6a
Strongylocentrotus purpuratus	https://identifiers.org/ncbiprotein:XP_782721.1	NR1	Sp-NR1H6b
Strongylocentrotus purpuratus	https://identifiers.org/ncbiprotein:XP_783089.2	NR1	Sp-NR1H6c
Branchiostoma floridae	https://identifiers.org/uniprot:C3Z6H1	NR1	NR1H-5
Branchiostoma floridae	https://identifiers.org/ncbiprotein:XP_035663938.1	NR1	NR1H-8
Strongylocentrotus purpuratus	https://identifiers.org/uniprot:B3FNS0	NR1	Sp-fxr
Homo sapiens	https://identifiers.org/uniprot:P11473	NR1	VDR
Petromyzon marinus	https://identifiers.org/genpept:AAP05810.1	NR1	VDR
Homo sapiens	https://identifiers.org/uniprot:O75469	NR1	PXR
Homo sapiens	https://identifiers.org/uniprot:Q14994	NR1	CAR1
Ciona savignyi	https://identifiers.org/uniprot:H2YD29	NR1
Drosophila melanogaster	https://identifiers.org/uniprot:Q24143	NR1	HR96
Strongylocentrotus purpuratus	https://identifiers.org/ncbiprotein:XP_001200622.1	NR1
Nematostella vectensis	https://identifiers.org/uniprot:A7S286	Cnidarian Nrs	NvNR1
Acropora millepora	https://identifiers.org/genpept:AAL29199.1	Cnidarian Nrs	AmNR6
Pocillopora damicornis	https://identifiers.org/genpept:ABS82444.1	Cnidarian Nrs
Nematostella vectensis	https://identifiers.org/uniprot:A7RUL3	Cnidarian Nrs
Homo sapiens	https://identifiers.org/uniprot:P03372	NR3	ERα
Homo sapiens	https://identifiers.org/uniprot:Q92731	NR3	ERβ
Petromyzon marinus	https://identifiers.org/genpept:AAK20929.1	NR3	ER
Myxine glutinosa	https://identifiers.org/genpept:ACC85903.1	NR3	ER
Branchiostoma floridae	https://identifiers.org/genpept:ACB10650.1	NR3	NR3A
Homo sapiens	https://identifiers.org/uniprot:P11474	NR3	ERRα
Homo sapiens	https://identifiers.org/uniprot:O95718	NR3	ERRβ
Homo sapiens	https://identifiers.org/uniprot:P62508	NR3	ERRγ
Branchiostoma floridae	https://identifiers.org/genpept:AAU88062.1	NR3	NR3B
Capitella teleta	https://identifiers.org/uniprot:R7U0E3	NR3	NR3B
Marisa cornuaretis	https://identifiers.org/genpept:ABI97120.1	NR3	NR3B
Drosophila melanogaster	https://identifiers.org/uniprot:Q9VSE9	NR3	ERR
Homo sapiens	https://identifiers.org/uniprot:P04150	NR3	GR
Homo sapiens	https://identifiers.org/uniprot:P08235	NR3	MR
Homo sapiens	https://identifiers.org/uniprot:P06401	NR3	PR
Petromyzon marinus	https://identifiers.org/genpept:AAK20930.1	NR3	CR
Myxine glutinosa	https://identifiers.org/uniprot:Q1KXY6	NR3	CR
Petromyzon marinus	https://identifiers.org/genpept:AY028458.2	NR3	PR
Myxine glutinosa	https://identifiers.org/uniprot:Q1KXY5	NR3	SR2
Branchiostoma floridae	https://identifiers.org/uniprot:C3ZE20	NR3	SR
Capitella teleta	https://identifiers.org/uniprot:R7UCN6	NR3	NR3D
Platynereis dumerili	https://identifiers.org/uniprot:C0IR13	NR3	NR3D
Octopus vulgaris	https://identifiers.org/uniprot:Q19AB0	NR3	NR3D
Lottia gigantea	https://identifiers.org/uniprot:V3ZPP5	NR3	NR3D
Crassostrea gigas	https://identifiers.org/genpept:BAF45381.1	NR3	NR3D
Trichoplax adhaerens	https://identifiers.org/uniprot:B3SAU2	NR3

## Sheet: Sheet2
	Table S1. Sequences used for the phylogenetic tree
Species	Database: Accession number	Subfamily	Common Name
